# Supplementary material for: ﻿Two new species of the genus Sinonychus (Coleoptera, Elmidae) from Guizhou, China
Source: Zookeys. 2025 Jan 6;1223:57–67. doi: 10.3897/zookeys.1223.122412 (PMC11730069; doi:10.3897/zookeys.1223.122412)
Supplement: XML Treatment for Sinonychus [file zookeys.1223.122412-treatment1.xml]

<!DOCTYPE tp:taxon-treatment
  PUBLIC "-//TaxonX//DTD Taxonomic Treatment Publishing DTD v0 20100105//EN" "tax-treatment-NSO.dtd">
<tp:taxon-treatment xmlns:tp="http://www.plazi.org/taxpub"><tp:treatment-meta><kwd-group><label>Taxon classification</label><kwd>
              <named-content content-type="kingdom">Animalia</named-content>
            </kwd><kwd>
              <named-content content-type="order">Coleoptera</named-content>
            </kwd><kwd>
              <named-content content-type="family">Elmidae</named-content>
            </kwd></kwd-group><mixed-citation publication-type="journal"><person-group><name><surname>Jiang</surname><given-names>Ri-Xin</given-names></name><name><surname>Chen</surname><given-names>Xiang-Sheng</given-names></name></person-group><article-title>﻿Two new species of the genus <italic><tp:taxon-name><tp:taxon-name-part taxon-name-part-type="genus" reg="Sinonychus">Sinonychus</tp:taxon-name-part></tp:taxon-name></italic> (<tp:taxon-name><tp:taxon-name-part taxon-name-part-type="order">Coleoptera</tp:taxon-name-part></tp:taxon-name>, <tp:taxon-name><tp:taxon-name-part taxon-name-part-type="family">Elmidae</tp:taxon-name-part></tp:taxon-name>) from Guizhou, China</article-title><source>Zookeys</source><day>06</day><month>01</month><year>2025</year><volume>1223</volume><fpage>57</fpage><lpage>67</lpage><pub-id pub-id-type="doi">10.3897/zookeys.1223.122412</pub-id></mixed-citation></tp:treatment-meta><tp:nomenclature><label>﻿</label><tp:taxon-name>
            <object-id xmlns:xlink="http://www.w3.org/1999/xlink" content-type="arpha" xlink:type="simple">7AF6E832-EDC4-55A0-953C-3CEEB9986FC4</object-id>
            <tp:taxon-name-part taxon-name-part-type="genus" reg="Sinonychus">Sinonychus</tp:taxon-name-part>
          </tp:taxon-name><tp:taxon-authority>Jäch &amp; Boukal, 1995</tp:taxon-authority><tp:nomenclature-citation-list><tp:nomenclature-citation><tp:taxon-name>
                <tp:taxon-name-part taxon-name-part-type="genus" reg="Sinonychus">Sinonychus</tp:taxon-name-part>
              </tp:taxon-name><comment>Jäch &amp; Boukal, 1995: 306.</comment></tp:nomenclature-citation></tp:nomenclature-citation-list></tp:nomenclature><tp:treatment-sec sec-type="type species" id="SECID0EFIAC"><title>Type species.</title><p><italic><tp:taxon-name><tp:taxon-name-part taxon-name-part-type="genus" reg="Sinonychus">Sinonychus</tp:taxon-name-part><tp:taxon-name-part taxon-name-part-type="species" reg="lantau">lantau</tp:taxon-name-part></tp:taxon-name></italic> Jäch &amp; Boukal, 1995.</p></tp:treatment-sec></tp:taxon-treatment>
