# Supplementary material for: ﻿Two new species of the genus Sinonychus (Coleoptera, Elmidae) from Guizhou, China
Source: Zookeys. 2025 Jan 6;1223:57–67. doi: 10.3897/zookeys.1223.122412 (PMC11730069; doi:10.3897/zookeys.1223.122412)
Supplement: XML Treatment for Sinonychus lipinae [file zookeys.1223.122412-treatment2.xml]

<!DOCTYPE tp:taxon-treatment
  PUBLIC "-//TaxonX//DTD Taxonomic Treatment Publishing DTD v0 20100105//EN" "tax-treatment-NSO.dtd">
<tp:taxon-treatment xmlns:tp="http://www.plazi.org/taxpub"><tp:treatment-meta><kwd-group><label>Taxon classification</label><kwd>
              <named-content content-type="kingdom">Animalia</named-content>
            </kwd><kwd>
              <named-content content-type="order">Coleoptera</named-content>
            </kwd><kwd>
              <named-content content-type="family">Elmidae</named-content>
            </kwd></kwd-group><mixed-citation publication-type="journal"><person-group><name><surname>Jiang</surname><given-names>Ri-Xin</given-names></name><name><surname>Chen</surname><given-names>Xiang-Sheng</given-names></name></person-group><article-title>﻿Two new species of the genus <italic><tp:taxon-name><tp:taxon-name-part taxon-name-part-type="genus" reg="Sinonychus">Sinonychus</tp:taxon-name-part></tp:taxon-name></italic> (<tp:taxon-name><tp:taxon-name-part taxon-name-part-type="order">Coleoptera</tp:taxon-name-part></tp:taxon-name>, <tp:taxon-name><tp:taxon-name-part taxon-name-part-type="family">Elmidae</tp:taxon-name-part></tp:taxon-name>) from Guizhou, China</article-title><source>Zookeys</source><day>06</day><month>01</month><year>2025</year><volume>1223</volume><fpage>57</fpage><lpage>67</lpage><pub-id pub-id-type="doi">10.3897/zookeys.1223.122412</pub-id></mixed-citation></tp:treatment-meta><tp:nomenclature><label>﻿</label><tp:taxon-name>
            <object-id xmlns:xlink="http://www.w3.org/1999/xlink" content-type="arpha" xlink:type="simple">065EB3C4-CACF-5F1C-A4C8-F5EE1B92DA22</object-id>
            <tp:taxon-name-part taxon-name-part-type="genus" reg="Sinonychus">Sinonychus</tp:taxon-name-part>
            <tp:taxon-name-part taxon-name-part-type="species" reg="lipinae">lipinae</tp:taxon-name-part>
            <object-id xmlns:xlink="http://www.w3.org/1999/xlink" content-type="zoobank" xlink:type="simple">https://zoobank.org/26A5072B-6E7F-4EC1-B403-CD5189584B94</object-id>
          </tp:taxon-name><tp:taxon-authority>Jiang &amp; Chen</tp:taxon-authority><tp:taxon-status xmlns:xlink="http://www.w3.org/1999/xlink" xlink:type="simple">sp. nov.</tp:taxon-status><xref ref-type="fig" rid="F1">Figs 1A, C</xref><xref ref-type="fig" rid="F2">, 2A–F</xref><xref ref-type="fig" rid="F4">, 4A–G (李氏华溪泥甲)</xref></tp:nomenclature><tp:treatment-sec sec-type="type material" id="SECID0ENKAC"><title>Type material.</title><p>26 exs: 11 ♂♂, 5 ♀♀, 10 exs., sex undetermined. <bold><italic>Holotype</italic></bold>: • China: ♂, labeled “China: Guizhou, Qiannan Buyi and Miao Autonomous Prefecture (黔南布依族苗族自治州), Longli (龙里县), Wantanhe Town (湾滩河镇), H: 1136.10±1.08m, <named-content xmlns:xlink="http://www.w3.org/1999/xlink" content-type="dwc:verbatimCoordinates" xlink:type="simple"><named-content content-type="geo-json" specific-use="{&#34;type&#34;:&#34;Point&#34;,&#34;coordinates&#34;:[106.990833,26.214444]}" id="NCID0EZKAC" xlink:type="simple">26°12'52"N 106°59'27"E</named-content></named-content>, 31.VIII.2023, Jiang Ri-Xin, Hai-Tao Li, Pin Li, Yu-Hao Zhang, Yin-Lin Mu &amp; Xiu-Dong Huang leg.” (<abbrev xmlns:xlink="http://www.w3.org/1999/xlink" content-type="institution" xlink:title="Institute of Entomology, Guizhou University, Guiyang, China" id="ABBRID0E5KAC" xlink:type="simple">GUGC</abbrev>). <bold><italic>Paratypes</italic></bold>: • 10 ♂♂, 5 ♀♀, 10 exs., sex undetermined, with same label data as the holotype (<abbrev xmlns:xlink="http://www.w3.org/1999/xlink" content-type="institution" xlink:title="Institute of Entomology, Guizhou University, Guiyang, China" id="ABBRID0EGLAC" xlink:type="simple">GUGC</abbrev>).</p></tp:treatment-sec><tp:treatment-sec sec-type="diagnosis" id="SECID0ELLAC"><title>Diagnosis.</title><p>Body broadly oval, black; mouthparts, antennae, anterior margin of pronotum, trochanters and base of tibia and tarsi (including claws) light brown. Frons, pronotum and basal elytra finely granulate. Pronotum with anterolateral marginal band of silvery, sericeous tomentum. Elytral intervals 3, 5, 6, 7 with granulate carinae; carina of interval 3 short, less than half the length of elytron; other carinae longer than half length of elytron. Aedeagus slender, apex of median lobe acute; median lobe with a pair of long sclerotizations located at apical 1/2.</p></tp:treatment-sec><tp:treatment-sec sec-type="description" id="SECID0EQLAC"><title>Description.</title><p>Body broadly oval (Fig. <xref ref-type="fig" rid="F1">1A</xref>); black, with mouthparts, antennae, anterior margin of pronotum, trochanters and base of tibia and tarsi (including claws) light brown. Plastron setae confined to the following areas: head (both dorsal and ventral surfaces, including clypeus); pronotum (anterolateral marginal areas); elytra (lateral areas, including epipleura); prosternum (except disc); mesoventrite, metaventrite and abdomen (lateral areas); and femora.</p><fig id="F1" position="float" orientation="portrait"><object-id xmlns:xlink="http://www.w3.org/1999/xlink" content-type="doi" xlink:type="simple">10.3897/zookeys.1223.122412.figure1</object-id><object-id xmlns:xlink="http://www.w3.org/1999/xlink" content-type="arpha" xlink:type="simple">4C6636C9-B213-558A-9196-9B7D47D19AF6</object-id><label>Figure 1.</label><caption><p><bold>A</bold> dorsal habitus of <italic><tp:taxon-name><tp:taxon-name-part taxon-name-part-type="genus" reg="Sinonychus">Sinonychus</tp:taxon-name-part><tp:taxon-name-part taxon-name-part-type="species" reg="lipinae">lipinae</tp:taxon-name-part></tp:taxon-name></italic> sp. nov. <bold>B</bold> dorsal habitus of <italic><tp:taxon-name><tp:taxon-name-part taxon-name-part-type="genus" reg="Sinonychus">S.</tp:taxon-name-part><tp:taxon-name-part taxon-name-part-type="species" reg="luodianensis">luodianensis</tp:taxon-name-part></tp:taxon-name></italic> sp. nov. <bold>C</bold> antenna of <italic><tp:taxon-name><tp:taxon-name-part taxon-name-part-type="genus" reg="Sinonychus">S.</tp:taxon-name-part><tp:taxon-name-part taxon-name-part-type="species" reg="lipinae">lipinae</tp:taxon-name-part></tp:taxon-name></italic> sp. nov. <bold>D</bold> antenna of <italic><tp:taxon-name><tp:taxon-name-part taxon-name-part-type="genus" reg="Sinonychus">S.</tp:taxon-name-part><tp:taxon-name-part taxon-name-part-type="species" reg="luodianensis">luodianensis</tp:taxon-name-part></tp:taxon-name></italic> sp. nov. Scale bars: 0.5 mm (<bold>A, B</bold>); 0.05 mm (<bold>C, D</bold>).</p></caption><graphic xmlns:xlink="http://www.w3.org/1999/xlink" xlink:href="zookeys-1223-057_article-122412__-g001.jpg" position="float" orientation="portrait" xlink:type="simple" id="oo_1213469.jpg"><uri content-type="original_file" xlink:type="simple">https://binary.pensoft.net/fig/1213469</uri></graphic></fig><p>Head (Fig. <xref ref-type="fig" rid="F2">2A</xref>) wider than long, surface covered with plastron setae and mixed with sparse, long setae and granules. Clypeus anterior surface microreticulate; covered with sparse, long setae; without plastron setae. Labrum transverse, narrower than clypeus; surface microreticulate, apical 1/2 covered with sparse, long setae; apical margin nearly straight; lateral margins rounded and with long bristles. Antenna (Fig. <xref ref-type="fig" rid="F1">1C</xref>) 7-segmented with apical antennomere clubbed.</p><fig id="F2" position="float" orientation="portrait"><object-id xmlns:xlink="http://www.w3.org/1999/xlink" content-type="doi" xlink:type="simple">10.3897/zookeys.1223.122412.figure2</object-id><object-id xmlns:xlink="http://www.w3.org/1999/xlink" content-type="arpha" xlink:type="simple">7B8D7E51-8DD7-5FF1-A2D6-FE16E542AD92</object-id><label>Figure 2.</label><caption><p>Diagnostic features of <italic><tp:taxon-name><tp:taxon-name-part taxon-name-part-type="genus" reg="Sinonychus">Sinonychus</tp:taxon-name-part><tp:taxon-name-part taxon-name-part-type="species" reg="lipinae">lipinae</tp:taxon-name-part></tp:taxon-name></italic> sp. nov. <bold>A</bold> head <bold>B</bold> pronotum <bold>C</bold> prosternal process <bold>D</bold> metaventrite <bold>E</bold> abdomen <bold>F</bold> elytron. Scale bars: 0.1 mm (<bold>A</bold>); 0.2 mm (<bold>B–F</bold>).</p></caption><graphic xmlns:xlink="http://www.w3.org/1999/xlink" xlink:href="zookeys-1223-057_article-122412__-g002.jpg" position="float" orientation="portrait" xlink:type="simple" id="oo_1213470.jpg"><uri content-type="original_file" xlink:type="simple">https://binary.pensoft.net/fig/1213470</uri></graphic></fig><p>Pronotum (Fig. <xref ref-type="fig" rid="F2">2B</xref>) wider than long, widest at base, get narrowed from basal 1/3 to apex. Surface microreticulate and granulate except areas near apical margin. Apicolateral margins covered with plastron setae. Anterior 1/2 of disc covered with sparse, long setae distinctly longer than setae on other parts of pronotum. Median longitudinal sulcus distinct and long, extending from base nearly to anterior margin, deep at basal 1/2, much shallower at apical 1/2. Sublateral grooves distinct and straight, parallel to each other. Anterior margin strongly curved, anterior angles not produced. Lateral margins nearly parallel at base, then evenly narrowed. Basal margin trisinuate, emarginate anterior to scutellum, posterior angles nearly orthogonal. Prosternal process (Fig. <xref ref-type="fig" rid="F2">2C</xref>) subtriangular, with rounded apex, surface distinctly microreticulate, covered with sparse, long setae.</p><p>Scutellum (Fig. <xref ref-type="fig" rid="F2">2B</xref>) cordate, longer than wide, widest at basal 1/3; surface shiny and glabrous. Anterior margin strongly curved, lateral margins weakly curved, apex acutangular.</p><p>Elytra (Fig. <xref ref-type="fig" rid="F2">2F</xref>) longer than wide, widest near middle. Surface granulate near base and apex; disc microreticulate. Strial punctures large in basal 2/3 of elytra, mostly separated by about twice a diameter; much smaller and widely separated in other parts of elytra. Elytral intervals 3, 5, 6, 7 with granulate carinae; carina of interval 3 shortest, about 1/3 length of elytra; carina of interval 5 about 2/3 length of elytra; other two carinae long, extending from base of elytra nearly to apex. Areas from interval 5 to lateral margins with plastron setae except for apical 2/3 between intervals 5 and 6. Hing wings reduced.</p><p>Metaventrite (Fig. <xref ref-type="fig" rid="F2">2D</xref>) with disc distinctly microreticulate and covered with sparse, long setae; lateral areas with plastron setae. Median sulcus shallow and indistinct, extending from posterior margin to anterior margin.</p><p>Abdominal surface finely granulate (Fig. <xref ref-type="fig" rid="F2">2E</xref>). Admedian carinae of ventrite 1 obscure, straight, extending from base to apex. Median areas of ventrites 1–4 and anterior middle part of ventrite 5 distinctly microreticulate; lateral areas of ventrites 1–5 covered with plastron setae and mixed with sparse long setae.</p><p>Legs simple, surface granulate (except tarsi). Surface of femora covered with sericeous tomentum; inner side of tibiae with cleaning fringes; tarsi slightly shorter tibiae; tarsal claws simple.</p><p>Aedeagus (Fig. <xref ref-type="fig" rid="F4">4A–D</xref>) slender and elongate. Parameres short, not obvious, weakly sclerotized, without setae. Median lobe symmetrical, distinctly narrowed near base; apex acute; with a pair of long sclerotizations at apical 1/2. Sternite IX (Fig. <xref ref-type="fig" rid="F4">4E</xref>) with apical margin curved, without setae, median strut with base distinctly curved. Phallobase short, about 1/6 length of median lobe.</p><p>Measurements: <abbrev xmlns:xlink="http://www.w3.org/1999/xlink" xlink:title="sum of PL + EL" id="ABBRID0EBBAE" xlink:type="simple">CL</abbrev>: 1.25–1.43 mm; <abbrev xmlns:xlink="http://www.w3.org/1999/xlink" xlink:title="length of pronotum along midline" id="ABBRID0EFBAE" xlink:type="simple">PL</abbrev>: 0.42–0.50 mm, <abbrev xmlns:xlink="http://www.w3.org/1999/xlink" xlink:title="maximum width of pronotum" id="ABBRID0EJBAE" xlink:type="simple">PW</abbrev>: 0.58–0.63 mm; <abbrev xmlns:xlink="http://www.w3.org/1999/xlink" xlink:title="length of elytra along suture" id="ABBRID0ENBAE" xlink:type="simple">EL</abbrev>: 0.81–0.93 mm, <abbrev xmlns:xlink="http://www.w3.org/1999/xlink" xlink:title="maximum width of elytra" id="ABBRID0ERBAE" xlink:type="simple">EW</abbrev>: 0.70–0.75 mm.</p><p>Female externally similar to the male, but averaging larger. Ovipositor as in Fig. <xref ref-type="fig" rid="F4">4F, G</xref>: valvifer about twice as long as coxite, distinctly expanded at base; coxite apex strongly expanded, broadly rounded at outer margin; stylus short, distinctly curved at middle.</p><p>Measurements: <abbrev xmlns:xlink="http://www.w3.org/1999/xlink" xlink:title="sum of PL + EL" id="ABBRID0E4BAE" xlink:type="simple">CL</abbrev>: 1.28–1.41 mm; <abbrev xmlns:xlink="http://www.w3.org/1999/xlink" xlink:title="length of pronotum along midline" id="ABBRID0EBCAE" xlink:type="simple">PL</abbrev>: 0.43–0.48 mm, <abbrev xmlns:xlink="http://www.w3.org/1999/xlink" xlink:title="maximum width of pronotum" id="ABBRID0EFCAE" xlink:type="simple">PW</abbrev>: 0.61–0.66 mm; <abbrev xmlns:xlink="http://www.w3.org/1999/xlink" xlink:title="length of elytra along suture" id="ABBRID0EJCAE" xlink:type="simple">EL</abbrev>: 0.85–0.93 mm, <abbrev xmlns:xlink="http://www.w3.org/1999/xlink" xlink:title="maximum width of elytra" id="ABBRID0ENCAE" xlink:type="simple">EW</abbrev>: 0.73–0.81 mm.</p></tp:treatment-sec><tp:treatment-sec sec-type="distribution" id="SECID0ERCAE"><title>Distribution.</title><p>China. Only known from the type locality in Longli County, Qiannan Buyi and Miao Autonomous Prefecture, Guizhou Province.</p></tp:treatment-sec><tp:treatment-sec sec-type="biology" id="SECID0EWCAE"><title>Biology.</title><p>All adults were collected from gravel on the bottom of a small stream in a ravine (Fig. <xref ref-type="fig" rid="F5">5A–E</xref>).</p></tp:treatment-sec><tp:treatment-sec sec-type="etymology" id="SECID0EADAE"><title>Etymology.</title><p>The species epithet “<italic>lipinae</italic>” honors our friend and colleague Dr Pin Li (Guizhou University), one of the collectors of this new species.</p></tp:treatment-sec><tp:treatment-sec sec-type="Comparative diagnosis" id="SECID0EQDAE"><title>Comparative diagnosis.</title><p><italic><tp:taxon-name><tp:taxon-name-part taxon-name-part-type="genus" reg="Sinonychus">Sinonychus</tp:taxon-name-part><tp:taxon-name-part taxon-name-part-type="species" reg="lipinae">lipinae</tp:taxon-name-part></tp:taxon-name></italic> sp. nov. is highly similar to the Japanese species <italic><tp:taxon-name><tp:taxon-name-part taxon-name-part-type="genus" reg="Sinonychus">S.</tp:taxon-name-part><tp:taxon-name-part taxon-name-part-type="species" reg="tsujunensis">tsujunensis</tp:taxon-name-part></tp:taxon-name></italic> in appearance. The new species can be distinguished from the latter species by the following characters: 1) median longitudinal sulcus of pronotum narrower; basal 1/2 distinctly wider than apical 1/2 (vs. much wider; basal 1/2 weakly wider than apical 1/2); 2) male aedeagus with apex of median lobe acute (vs. apex rounded); 3) parameres without setae in basal parts (vs. bearing short setae in basal parts); and 4) median lobe about 6 times as long as phallobase (vs. about 5 times as long as phallobase).</p></tp:treatment-sec><tp:treatment-sec><!--Section generated to contain objects referenced in tp:taxon-treatment.--><fig id="F4" position="float" orientation="portrait"><object-id xmlns:xlink="http://www.w3.org/1999/xlink" content-type="doi" xlink:type="simple">10.3897/zookeys.1223.122412.figure4</object-id><object-id xmlns:xlink="http://www.w3.org/1999/xlink" content-type="arpha" xlink:type="simple">2C26C76D-1FF7-5E14-B8A9-255294EB090C</object-id><label>Figure 4.</label><caption><p>Genital features of <italic><tp:taxon-name><tp:taxon-name-part taxon-name-part-type="genus" reg="Sinonychus">Sinonychus</tp:taxon-name-part></tp:taxon-name></italic> species: <bold>A–G</bold><italic><tp:taxon-name><tp:taxon-name-part taxon-name-part-type="genus" reg="Sinonychus">Sinonychus</tp:taxon-name-part><tp:taxon-name-part taxon-name-part-type="species" reg="lipinae">lipinae</tp:taxon-name-part></tp:taxon-name></italic> sp. nov. <bold>H–N</bold>, <italic><tp:taxon-name><tp:taxon-name-part taxon-name-part-type="genus" reg="Sinonychus">Sinonychus</tp:taxon-name-part><tp:taxon-name-part taxon-name-part-type="species" reg="luodianensis">luodianensis</tp:taxon-name-part></tp:taxon-name></italic> sp. nov. <bold>A, H</bold> aedeagus, dorsal view <bold>B, J</bold> ditto, ventral <bold>C, I</bold> ditto, median lobe <bold>D, K</bold> ditto lateral view <bold>E, L</bold> sternite IX <bold>F, M</bold> ovipositor <bold>G, N</bold> ditto, apical part. Scale bars: 0.05 mm (<bold>G, N</bold>); 0.1 mm (<bold>A–F, H–M</bold>).</p></caption><graphic xmlns:xlink="http://www.w3.org/1999/xlink" xlink:href="zookeys-1223-057_article-122412__-g004.jpg" position="float" orientation="portrait" xlink:type="simple" id="oo_1213472.jpg"><uri content-type="original_file" xlink:type="simple">https://binary.pensoft.net/fig/1213472</uri></graphic></fig><fig id="F5" position="float" orientation="portrait"><object-id xmlns:xlink="http://www.w3.org/1999/xlink" content-type="doi" xlink:type="simple">10.3897/zookeys.1223.122412.figure5</object-id><object-id xmlns:xlink="http://www.w3.org/1999/xlink" content-type="arpha" xlink:type="simple">6DCBF731-87D6-586C-81BC-68B1B338D2FA</object-id><label>Figure 5.</label><caption><p>Habitat of <italic><tp:taxon-name><tp:taxon-name-part taxon-name-part-type="genus" reg="Sinonychus">Sinonychus</tp:taxon-name-part><tp:taxon-name-part taxon-name-part-type="species" reg="lipinae">lipinae</tp:taxon-name-part></tp:taxon-name></italic> sp. nov. at the type locality <bold>A</bold> general environment <bold>B</bold> microenvironment <bold>C</bold> living adult <bold>D</bold> collectors, left: Miss Yu-Hao Zhang, right: Dr Yin-Lin Mu <bold>E</bold> collectors, left: Dr Hai-Tao Li, right: Dr Pin Li.</p></caption><graphic xmlns:xlink="http://www.w3.org/1999/xlink" xlink:href="zookeys-1223-057_article-122412__-g005.jpg" position="float" orientation="portrait" xlink:type="simple" id="oo_1213473.jpg"><uri content-type="original_file" xlink:type="simple">https://binary.pensoft.net/fig/1213473</uri></graphic></fig></tp:treatment-sec></tp:taxon-treatment>
