# Supplementary material for: ﻿Two new species of the genus Sinonychus (Coleoptera, Elmidae) from Guizhou, China
Source: Zookeys. 2025 Jan 6;1223:57–67. doi: 10.3897/zookeys.1223.122412 (PMC11730069; doi:10.3897/zookeys.1223.122412)
Supplement: XML Treatment for Sinonychus luodianensis [file zookeys.1223.122412-treatment3.xml]

<!DOCTYPE tp:taxon-treatment
  PUBLIC "-//TaxonX//DTD Taxonomic Treatment Publishing DTD v0 20100105//EN" "tax-treatment-NSO.dtd">
<tp:taxon-treatment xmlns:tp="http://www.plazi.org/taxpub"><tp:treatment-meta><kwd-group><label>Taxon classification</label><kwd>
              <named-content content-type="kingdom">Animalia</named-content>
            </kwd><kwd>
              <named-content content-type="order">Coleoptera</named-content>
            </kwd><kwd>
              <named-content content-type="family">Elmidae</named-content>
            </kwd></kwd-group><mixed-citation publication-type="journal"><person-group><name><surname>Jiang</surname><given-names>Ri-Xin</given-names></name><name><surname>Chen</surname><given-names>Xiang-Sheng</given-names></name></person-group><article-title>﻿Two new species of the genus <italic><tp:taxon-name><tp:taxon-name-part taxon-name-part-type="genus" reg="Sinonychus">Sinonychus</tp:taxon-name-part></tp:taxon-name></italic> (<tp:taxon-name><tp:taxon-name-part taxon-name-part-type="order">Coleoptera</tp:taxon-name-part></tp:taxon-name>, <tp:taxon-name><tp:taxon-name-part taxon-name-part-type="family">Elmidae</tp:taxon-name-part></tp:taxon-name>) from Guizhou, China</article-title><source>Zookeys</source><day>06</day><month>01</month><year>2025</year><volume>1223</volume><fpage>57</fpage><lpage>67</lpage><pub-id pub-id-type="doi">10.3897/zookeys.1223.122412</pub-id></mixed-citation></tp:treatment-meta><tp:nomenclature><label>﻿</label><tp:taxon-name>
            <object-id xmlns:xlink="http://www.w3.org/1999/xlink" content-type="arpha" xlink:type="simple">C0ED14C2-30FD-5FCA-94F9-7B2C9B797812</object-id>
            <tp:taxon-name-part taxon-name-part-type="genus" reg="Sinonychus">Sinonychus</tp:taxon-name-part>
            <tp:taxon-name-part taxon-name-part-type="species" reg="luodianensis">luodianensis</tp:taxon-name-part>
            <object-id xmlns:xlink="http://www.w3.org/1999/xlink" content-type="zoobank" xlink:type="simple">https://zoobank.org/EC1B7D2E-24F8-4320-82A4-3F50B1E6D07C</object-id>
          </tp:taxon-name><tp:taxon-authority>Jiang &amp; Chen</tp:taxon-authority><tp:taxon-status xmlns:xlink="http://www.w3.org/1999/xlink" xlink:type="simple">sp. nov.</tp:taxon-status><xref ref-type="fig" rid="F1">Figs 1B, D</xref><xref ref-type="fig" rid="F3">, 3A–F</xref><xref ref-type="fig" rid="F4">, 4H–N (罗甸华溪泥甲)</xref></tp:nomenclature><tp:treatment-sec sec-type="type material" id="SECID0EDGAE"><title>Type material.</title><p>41 exs: 11 ♂♂, 10 ♀♀, 20 exs., sex undetermined. <bold><italic>Holotype</italic></bold>: • CHINA: ♂, labeled “China: Guizhou, Qiannan Buyi and Miao Autonomous Prefecture (黔南布依族苗族自治州), Luodian County (罗甸县), Luokun Town (罗悃镇), Xiangshui Village (响水村), <named-content xmlns:xlink="http://www.w3.org/1999/xlink" content-type="dwc:verbatimCoordinates" xlink:type="simple"><named-content content-type="geo-json" specific-use="{&#34;type&#34;:&#34;Point&#34;,&#34;coordinates&#34;:[106.641111,25.328611]}" id="NCID0EPGAE" xlink:type="simple">25°19'43"N 106°38'28"E</named-content></named-content>, H: 666.10±6.40m, 09.XI.2022, Jiang Ri-Xin leg.” (<abbrev xmlns:xlink="http://www.w3.org/1999/xlink" content-type="institution" xlink:title="Institute of Entomology, Guizhou University, Guiyang, China" id="ABBRID0EUGAE" xlink:type="simple">GUGC</abbrev>). <bold><italic>Paratypes</italic></bold>: • 10 ♂♂, 10 ♀♀, 20 exs., sex undetermined, with same label data as the holotype (<abbrev xmlns:xlink="http://www.w3.org/1999/xlink" content-type="institution" xlink:title="Institute of Entomology, Guizhou University, Guiyang, China" id="ABBRID0E3GAE" xlink:type="simple">GUGC</abbrev>).</p></tp:treatment-sec><tp:treatment-sec sec-type="diagnosis" id="SECID0EBHAE"><title>Diagnosis.</title><p>Body long-oval, mostly black; pronotum (except basal part), antennae, base of tibia and tarsi (including claws) light brown. Plastron setae scaly. Elytral intervals 5, 6 and 7 with granulate carinae. Aedeagus with apex of median lobe rounded; median lobe with two pairs of long, elongate sclerotizations located at basal 1/2; a very thin and long sclerotization extends from middle of median lobe to well beyond the apex, where it is curved.</p></tp:treatment-sec><tp:treatment-sec sec-type="description" id="SECID0EGHAE"><title>Description.</title><p>Body long-oval (Fig. <xref ref-type="fig" rid="F1">1B</xref>); black with pronotum (except basal part), antennae, base of tibia and tarsi (including claws) light brown. Plastron setae confined to following areas: head (both dorsal and ventral surfaces, including disc of clypeus); pronotum (lateral areas); elytra (lateral areas, including epipleura); prosternum, mesoventrite, metaventrite and abdomen (lateral areas); and femora.</p><p>Head (Fig. <xref ref-type="fig" rid="F3">3A</xref>), wider than long, surface covered with plastron setae and sparse, long setae and granules. Clypeus with disc covered with plastron setae; anterior and lateral areas without plastron setae, covered with sparse, long setae. Labrum transverse, narrower than clypeus, lateral margins with long bristles. Antenna (Fig. <xref ref-type="fig" rid="F1">1D</xref>) 7-segmented with apical antennomere clubbed.</p><fig id="F3" position="float" orientation="portrait"><object-id xmlns:xlink="http://www.w3.org/1999/xlink" content-type="doi" xlink:type="simple">10.3897/zookeys.1223.122412.figure3</object-id><object-id xmlns:xlink="http://www.w3.org/1999/xlink" content-type="arpha" xlink:type="simple">3F01F47A-787A-5F56-99EC-3D3B3089BA1F</object-id><label>Figure 3.</label><caption><p>Diagnostic features of <italic><tp:taxon-name><tp:taxon-name-part taxon-name-part-type="genus" reg="Sinonychus">Sinonychus</tp:taxon-name-part><tp:taxon-name-part taxon-name-part-type="species" reg="luodianensis">luodianensis</tp:taxon-name-part></tp:taxon-name></italic> sp. nov. <bold>A</bold> head <bold>B</bold> pronotum <bold>C</bold> prosternal process <bold>D</bold> metaventrite <bold>E</bold> abdomen <bold>F</bold> elytron. Scale bars: 0.1 mm (<bold>A</bold>); 0.2 mm (<bold>B–F</bold>).</p></caption><graphic xmlns:xlink="http://www.w3.org/1999/xlink" xlink:href="zookeys-1223-057_article-122412__-g003.jpg" position="float" orientation="portrait" xlink:type="simple" id="oo_1213471.jpg"><uri content-type="original_file" xlink:type="simple">https://binary.pensoft.net/fig/1213471</uri></graphic></fig><p>Pronotum (Fig. <xref ref-type="fig" rid="F3">3B</xref>) slightly wider than long, widest at basal 2/5, gradually narrowed from basal 2/5 to apex. Surface finely punctate; covered with sparse, long setae and with plastron setae laterally. Median longitudinal sulcus distinct and long, extending from base nearly to anterior 1/4, with a pair of small round fovea near base. Sublateral grooves straight, short, less than 1/3 length of pronotum. Anterior margin distinctly curved, anterior angles not produced. Lateral margins gradually curved. Basal margin trisinuate, emarginate anterior to scutellum, posterior angles nearly orthogonal. Prosternal process (Fig. <xref ref-type="fig" rid="F3">3C</xref>) very wide, with apex broadly rounded; surface distinctly microreticulate, glabrous.</p><p>Scutellum (Fig. <xref ref-type="fig" rid="F3">3B</xref>) cordate, longer than wide, widest at basal 1/4; surface microreticulate and glabrous. Anterior margin strongly curved, lateral margins weakly curved, apex acutangular.</p><p>Elytra (Fig. <xref ref-type="fig" rid="F3">3F</xref>) about 1.5 times as long as wide, widest near in median 1/3. Strial punctures large in basal 2/3 of elytra, separated by about twice a diameter; much smaller and more widely separated in other parts of elytra. Elytral intervals 5, 6, 7 with granulate carinae extending from base of elytra nearly to apex. Interval 5 to lateral margins covered with plastron setae. Hing wings reduced.</p><p>Metaventrite (Fig. <xref ref-type="fig" rid="F3">3D</xref>) with disc distinctly microreticulate and covered with sparse, long setae; lateral areas with plastron setae. Median sulcus shallow and indistinct, less than half the length of metaventrite.</p><p>Admedian carinae of abdominal ventrite 1 indistinct, straight, extending from base to near apex. Median areas of ventrites 1–4 (Fig. <xref ref-type="fig" rid="F3">3E</xref>) and anteromedial area of ventrite 5 microreticulate, covered with sparse, long setae; remaining surface of ventrites 1–5 covered with plastron setae and mixed with sparse, long setae.</p><p>Legs simple, surface granulate (except tarsi). Surface of femora surface covered with plastron setae; inner side of tibia with cleaning fringes; tarsi slightly shorter than tibiae; tarsal claws simple.</p><p>Aedeagus (Fig. <xref ref-type="fig" rid="F4">4H–K</xref>) slender and elongate. Median lobe symmetrical, widest at base, weakly narrowed from base to apex; apex rounded; with two pairs of long, elongate sclerotizations located at basal 1/2; a very thin, very long sclerotization extends from middle of median lobe to well beyond the apex, where it is curved. Sternite IX (Fig. <xref ref-type="fig" rid="F4">4L</xref>) with apical margin weakly emarginate, without setae, median strut curved at middle with base curved.</p><fig id="F4" position="float" orientation="portrait"><object-id xmlns:xlink="http://www.w3.org/1999/xlink" content-type="doi" xlink:type="simple">10.3897/zookeys.1223.122412.figure4</object-id><object-id xmlns:xlink="http://www.w3.org/1999/xlink" content-type="arpha" xlink:type="simple">2C26C76D-1FF7-5E14-B8A9-255294EB090C</object-id><label>Figure 4.</label><caption><p>Genital features of <italic><tp:taxon-name><tp:taxon-name-part taxon-name-part-type="genus" reg="Sinonychus">Sinonychus</tp:taxon-name-part></tp:taxon-name></italic> species: <bold>A–G</bold><italic><tp:taxon-name><tp:taxon-name-part taxon-name-part-type="genus" reg="Sinonychus">Sinonychus</tp:taxon-name-part><tp:taxon-name-part taxon-name-part-type="species" reg="lipinae">lipinae</tp:taxon-name-part></tp:taxon-name></italic> sp. nov. <bold>H–N</bold>, <italic><tp:taxon-name><tp:taxon-name-part taxon-name-part-type="genus" reg="Sinonychus">Sinonychus</tp:taxon-name-part><tp:taxon-name-part taxon-name-part-type="species" reg="luodianensis">luodianensis</tp:taxon-name-part></tp:taxon-name></italic> sp. nov. <bold>A, H</bold> aedeagus, dorsal view <bold>B, J</bold> ditto, ventral <bold>C, I</bold> ditto, median lobe <bold>D, K</bold> ditto lateral view <bold>E, L</bold> sternite IX <bold>F, M</bold> ovipositor <bold>G, N</bold> ditto, apical part. Scale bars: 0.05 mm (<bold>G, N</bold>); 0.1 mm (<bold>A–F, H–M</bold>).</p></caption><graphic xmlns:xlink="http://www.w3.org/1999/xlink" xlink:href="zookeys-1223-057_article-122412__-g004.jpg" position="float" orientation="portrait" xlink:type="simple" id="oo_1213472.jpg"><uri content-type="original_file" xlink:type="simple">https://binary.pensoft.net/fig/1213472</uri></graphic></fig><p>Measurements: <abbrev xmlns:xlink="http://www.w3.org/1999/xlink" xlink:title="sum of PL + EL" id="ABBRID0ERMAE" xlink:type="simple">CL</abbrev>: 1.03–1.11 mm; <abbrev xmlns:xlink="http://www.w3.org/1999/xlink" xlink:title="length of pronotum along midline" id="ABBRID0EVMAE" xlink:type="simple">PL</abbrev>: 0.33–0.35 mm, <abbrev xmlns:xlink="http://www.w3.org/1999/xlink" xlink:title="maximum width of pronotum" id="ABBRID0EZMAE" xlink:type="simple">PW</abbrev>: 0.42–0.44 mm; <abbrev xmlns:xlink="http://www.w3.org/1999/xlink" xlink:title="length of elytra along suture" id="ABBRID0E4MAE" xlink:type="simple">EL</abbrev>: 0.70–0.78 mm, <abbrev xmlns:xlink="http://www.w3.org/1999/xlink" xlink:title="maximum width of elytra" id="ABBRID0EBNAE" xlink:type="simple">EW</abbrev>: 0.50–0.54 mm.</p><p>Female externally similar to the male, averaging larger. Ovipositor as in Fig. <xref ref-type="fig" rid="F4">4M, N</xref>: valvifer about twice as long as coxite, distinctly expanded at base; coxite apex strongly expanded, roundly broadened at outer margin; stylus short, weakly curved.</p><p>Measurements: <abbrev xmlns:xlink="http://www.w3.org/1999/xlink" xlink:title="sum of PL + EL" id="ABBRID0ENNAE" xlink:type="simple">CL</abbrev>: 1.04–1.17 mm; <abbrev xmlns:xlink="http://www.w3.org/1999/xlink" xlink:title="length of pronotum along midline" id="ABBRID0ERNAE" xlink:type="simple">PL</abbrev>: 0.33–0.38 mm, <abbrev xmlns:xlink="http://www.w3.org/1999/xlink" xlink:title="maximum width of pronotum" id="ABBRID0EVNAE" xlink:type="simple">PW</abbrev>: 0.39–0.44 mm; <abbrev xmlns:xlink="http://www.w3.org/1999/xlink" xlink:title="length of elytra along suture" id="ABBRID0EZNAE" xlink:type="simple">EL</abbrev>: 0.72–0.78 mm, <abbrev xmlns:xlink="http://www.w3.org/1999/xlink" xlink:title="maximum width of elytra" id="ABBRID0E4NAE" xlink:type="simple">EW</abbrev>: 0.49–0.57 mm.</p></tp:treatment-sec><tp:treatment-sec sec-type="distribution" id="SECID0EBOAE"><title>Distribution.</title><p>China. Only known from the type locality in Luodian County, Qiannan Buyi and Miao Autonomous Prefecture, Guizhou Province.</p><fig id="F5" position="float" orientation="portrait"><object-id xmlns:xlink="http://www.w3.org/1999/xlink" content-type="doi" xlink:type="simple">10.3897/zookeys.1223.122412.figure5</object-id><object-id xmlns:xlink="http://www.w3.org/1999/xlink" content-type="arpha" xlink:type="simple">6DCBF731-87D6-586C-81BC-68B1B338D2FA</object-id><label>Figure 5.</label><caption><p>Habitat of <italic><tp:taxon-name><tp:taxon-name-part taxon-name-part-type="genus" reg="Sinonychus">Sinonychus</tp:taxon-name-part><tp:taxon-name-part taxon-name-part-type="species" reg="lipinae">lipinae</tp:taxon-name-part></tp:taxon-name></italic> sp. nov. at the type locality <bold>A</bold> general environment <bold>B</bold> microenvironment <bold>C</bold> living adult <bold>D</bold> collectors, left: Miss Yu-Hao Zhang, right: Dr Yin-Lin Mu <bold>E</bold> collectors, left: Dr Hai-Tao Li, right: Dr Pin Li.</p></caption><graphic xmlns:xlink="http://www.w3.org/1999/xlink" xlink:href="zookeys-1223-057_article-122412__-g005.jpg" position="float" orientation="portrait" xlink:type="simple" id="oo_1213473.jpg"><uri content-type="original_file" xlink:type="simple">https://binary.pensoft.net/fig/1213473</uri></graphic></fig></tp:treatment-sec><tp:treatment-sec sec-type="biology" id="SECID0EIPAE"><title>Biology.</title><p>All adults were collected from gravel on the bottom of a small stream in a ravine (Fig. <xref ref-type="fig" rid="F6">6A–C</xref>).</p><fig id="F6" position="float" orientation="portrait"><object-id xmlns:xlink="http://www.w3.org/1999/xlink" content-type="doi" xlink:type="simple">10.3897/zookeys.1223.122412.figure6</object-id><object-id xmlns:xlink="http://www.w3.org/1999/xlink" content-type="arpha" xlink:type="simple">ED385404-8950-5A4D-833A-97AFC338A635</object-id><label>Figure 6.</label><caption><p>Habitat of <italic><tp:taxon-name><tp:taxon-name-part taxon-name-part-type="genus" reg="Sinonychus">Sinonychus</tp:taxon-name-part><tp:taxon-name-part taxon-name-part-type="species" reg="luodianensis">luodianensis</tp:taxon-name-part></tp:taxon-name></italic> sp. nov. at the type locality <bold>A</bold> general environment <bold>B</bold> microenvironment <bold>C</bold> living adult.</p></caption><graphic xmlns:xlink="http://www.w3.org/1999/xlink" xlink:href="zookeys-1223-057_article-122412__-g006.jpg" position="float" orientation="portrait" xlink:type="simple" id="oo_1213474.jpg"><uri content-type="original_file" xlink:type="simple">https://binary.pensoft.net/fig/1213474</uri></graphic></fig></tp:treatment-sec><tp:treatment-sec sec-type="etymology" id="SECID0EQQAE"><title>Etymology.</title><p>The specific epithet “<italic>luodianensis</italic>” refers to the type locality, Luodian County, Qiannan Buyi and Miao Autonomous Prefecture, Guizhou Province; the name is treated as an adjective.</p></tp:treatment-sec><tp:treatment-sec sec-type="Comparative diagnosis" id="SECID0EARAE"><title>Comparative diagnosis.</title><p>The new species can be easily distinguished from other <italic><tp:taxon-name><tp:taxon-name-part taxon-name-part-type="genus" reg="Sinonychus">Sinonychus</tp:taxon-name-part></tp:taxon-name></italic> species by its scaly plastron setae, and males by the aedeagus with very long, thread-like sclerotization extending from the middle of the median lobe and exceeding its apex.</p></tp:treatment-sec><tp:treatment-sec><!--Section generated to contain objects referenced in tp:taxon-treatment.--><fig id="F1" position="float" orientation="portrait"><object-id xmlns:xlink="http://www.w3.org/1999/xlink" content-type="doi" xlink:type="simple">10.3897/zookeys.1223.122412.figure1</object-id><object-id xmlns:xlink="http://www.w3.org/1999/xlink" content-type="arpha" xlink:type="simple">4C6636C9-B213-558A-9196-9B7D47D19AF6</object-id><label>Figure 1.</label><caption><p><bold>A</bold> dorsal habitus of <italic><tp:taxon-name><tp:taxon-name-part taxon-name-part-type="genus" reg="Sinonychus">Sinonychus</tp:taxon-name-part><tp:taxon-name-part taxon-name-part-type="species" reg="lipinae">lipinae</tp:taxon-name-part></tp:taxon-name></italic> sp. nov. <bold>B</bold> dorsal habitus of <italic><tp:taxon-name><tp:taxon-name-part taxon-name-part-type="genus" reg="Sinonychus">S.</tp:taxon-name-part><tp:taxon-name-part taxon-name-part-type="species" reg="luodianensis">luodianensis</tp:taxon-name-part></tp:taxon-name></italic> sp. nov. <bold>C</bold> antenna of <italic><tp:taxon-name><tp:taxon-name-part taxon-name-part-type="genus" reg="Sinonychus">S.</tp:taxon-name-part><tp:taxon-name-part taxon-name-part-type="species" reg="lipinae">lipinae</tp:taxon-name-part></tp:taxon-name></italic> sp. nov. <bold>D</bold> antenna of <italic><tp:taxon-name><tp:taxon-name-part taxon-name-part-type="genus" reg="Sinonychus">S.</tp:taxon-name-part><tp:taxon-name-part taxon-name-part-type="species" reg="luodianensis">luodianensis</tp:taxon-name-part></tp:taxon-name></italic> sp. nov. Scale bars: 0.5 mm (<bold>A, B</bold>); 0.05 mm (<bold>C, D</bold>).</p></caption><graphic xmlns:xlink="http://www.w3.org/1999/xlink" xlink:href="zookeys-1223-057_article-122412__-g001.jpg" position="float" orientation="portrait" xlink:type="simple" id="oo_1213469.jpg"><uri content-type="original_file" xlink:type="simple">https://binary.pensoft.net/fig/1213469</uri></graphic></fig></tp:treatment-sec></tp:taxon-treatment>
